# Supplementary material for: Does Prenatal Stress Shape Postnatal Resilience? – An Epigenome-Wide Study on Violence and Mental Health in Humans
Source: Front Genet. 2019 Apr 16;10:269. doi: 10.3389/fgene.2019.00269 (PMC6477038; doi:10.3389/fgene.2019.00269)
Supplement: Supplementary file 2 — Datasheet 2.zip contains the script and data for reproducing some of the analysis of this paper, this includes: Supplementary Text S1 which contains the R script that will reproduce our analysis using Supplementary Data S1–S4; Supplementary Text S2 explains the column names in Supplementary Data S1; Supplementary Data S1 is the result table with beta-values for the top 1 % most differentially methylated CpGs between IPV+ and IPV- São Gonçalo children and women; Supplementary Data S2 contains the factors and co-variates for São Gonçalo children and women; Supplementary Data S3 contains the factors and co-variates for the Grady data downloaded from Gene Expression Omnibus; Supplementary Data S4 contains a list of excluded CpGs/probes as described in the Materials and Methods. For possible updates to the R script in Supplementary Text S1 check https://github.com/Danis102 or contact the corresponding author. [file Data_Sheet_2.zip]

Archive with 3 entries (3 files):
- Supplement_data.zip
- Text_S1-R_script.R
- Text_S2-Column_descriptions.pdf
